# Supplementary material for: Elevated MicroRNA-31 Expression Regulates Colorectal Cancer Progression by Repressing Its Target Gene SATB2
Source: PLoS One. 2013 Dec 30;8(12):e85353. doi: 10.1371/journal.pone.0085353 (PMC3875556; doi:10.1371/journal.pone.0085353)
Supplement: Table S1 — Primer sequences for detection and miRNA sequences. (XLS) [file pone.0085353.s001.xls]

## Sheet: Sheet1
		Table S1. Primer sequences for detection and miRNA sequences
		pre-miR-31-sense	CGACGCGTCGGGAAAAGTAAAACACTGAAGAGTC
		pre-miR-31-antisense	CCATCGATGGCGCACATACACAGCAATA
		SATB2 3'-UTR-wt-sense	CGCGGCAGTCTAGAGAACTTCTACTAGGCAAAGCAATAC
		SATB2 3'-UTR-wt-antisense	ATCTACGGCCGGCCTAACAGCCTAACAATGCACATAAG
		SATB2 3'-UTR-utr1-sense	CGCGGCAGTCTAGAGAACTTCTACTAGGCAAAGCAATAC
		SATB2 3'-UTR-utr1-antisense	ATCTACGGCCGGCCGACAAAAATAAAGCCAAAAAAACCC
		SATB2 3'-UTR/mir31-mt1-sense	AACGCGTTTTTATTTTTTAATTTCACTG
		SATB2 3'-UTR/mir31-mt1-antisense	CTTAGCATTGAAAAATACCTAATAAATTTTT
		SATB2 3'-UTR-utr2-sense	CGCGGCAGTCTAGATGTTTTGTTTTTCTTACCCTTTTGG
		SATB2 3'-UTR-utr2-antisense	ATCTACGGCCGGCCTAACAGCCTAACAATGCACATAAG
		SATB2 3'-UTR/mir31-mt2-sense	GAGAATTCGATCTTTGCGAATTACAATGCAT
		SATB2 3'-UTR mir31-mt2-antisense	CCACAGGCTAAAATGCCCACAGATTCACT
		SATB2-qPCR-sense	CAACAGGAGATGAAAAGGGC
		SATB2-qPCR-antisense	AAGCGACGGATGGTACAGAG
		Hsa-miR-31-mimics	AGGCAAGAUGCUGGCAUAGCU
		Hsa-miR-NC	UUCUCCGAACGUGUCACGUTT
		Hsa-miR-31-inhibitors	AGCUAUGCCAGCAUCUUGCCU
		Hsa-miR-NC-inhibitors	CAGUACUUUUGUGUAGUACAA
